# Supplementary material for: Acute effect of hydrogen-rich water on physical, perceptual and cardiac responses during aerobic and anaerobic exercises: a randomized, placebo-controlled, double-blinded cross-over trial
Source: Front Physiol. 2023 Dec 14;14:1240871. doi: 10.3389/fphys.2023.1240871 (PMC10757640; doi:10.3389/fphys.2023.1240871)
Supplement: Supplementary file 1 [file DataSheet1.XLSX]

## Sheet: Feuil1
poids	taille	IMC	experience	Vameval.VMA	Vameval.VMA.Hydro	Tlim control	Tlim Hydro	Hrpeak	Hrpeak Hydro	RPE.pre	RPE.pre.Hydro	RPE.post	RPE.post.H	SJ	SJ.Hydro	CMJ	CMJ.Hydro	5JT	5JT,Hydro	Vameval.RPE.C	Vameval.RPE.H	Vameval.HRpeak.C	Vameval.HRpeak.H
77.8	1.88	22.0122	5	13	13	3.25	4	181	185	6	6	14	16	27.1	29.4	26.6	33.1	10.35	10.3	15	15	180	183
57.2	1.58	22.913	4	13.5	14	6.59	7.23	172	175	6	6	18	19	23.8	25.2	28.7	25.8	11.65	11.85	17	17	170	176
70	1.76	22.5981	4	15	15	4.02	4.55	200	197	6	6	18	19	35.6	39.8	43.2	45	12.9	13.3	16	17	197	196
52.4	1.62	19.9665	3	15	15	5.49	5.56	173	178	6	6	17	18	30.8	30.1	31.7	31.6	11.9	11.9	17	17	175	178
60	1.72	20.2812	6	15.5	15.5	5.12	5.33	193	194	6	6	18	18	20	22.4	21.8	22.5	8.6	8.5	17	17	191	195
53.9	1.63	20.2868	3	16	16	3.09	3.45	170	175	6	6	16	17	13.9	16	14.9	14.9	8.05	7.85	16	17	170	172
57.3	1.7	19.827	3	16	16	5.41	6	183	188	6	6	13	15	23.1	19.4	20.6	18.2	9.2	9.5	15	15	180	182
77.7	1.85	22.7027	3	16	16	5.55	6.13	170	174	6	6	15	16	20.1	20	21.9	21.8	9.5	9.15	15	15	171	177
71.2	1.77	22.7265	5	16	16	6.2	6.35	203	197	6	6	17	18	23	23.8	23.8	25.1	7.85	7.9	17	17	196	197
53.8	1.71	18.3988	3	16	16	6.15	6.44	171	178	6	6	17	18	36.4	33.9	33.1	33.2	11.45	11.4	17	17	174	176
68.8	1.79	21.4725	3	16.5	16.5	5.45	6			6	6	17	17	30.8	33.2	36.4	37.3	13.1	12.55	17	17
55	1.64	20.4491	3	17	17	5.44	5.58			6	6	16	17	29.4	31.6	33.9	33.9	11.6	11.35	16	16
71.3	1.76	23.0178	5	18	18.5	4.15	5.1	155	157	6	6	16	18	33.1	33.5	34.4	38	11.2	11.25	17	17	173	175
78.9	1.88	22.3234	4	17	17	6.12	6.44	172	175	6	6	16	17	25.8	27.1	28.7	30.1			16	16	171	173
63.6	1.64	23.6466	5	17.5	17.5	6.58	7.01	169	176	6	6	15	17	24.4	23.1	23.8	24.4	9.65	9.6	15	15	179	176
71	1.63	26.7229	5	17.5	18	6.58	7.13	175	181	6	6	15	17	30.1	30.8	32.3	29.4	10.65	10.6	15	16	185	181
81	1.9	22.4377	5	18.5	18.5	5.07	5.45	178	182	6	6	19	19	37.2	38	37.3	32.5	11.5	11.5	18	18	183	181
83	1.89	23.2356	5	18	18	6.32	6.54	185	187	6	6	19	19	35.6	37.2	36.4	37.2	11.45	11.55	18	18	184	186
73.4	1.77	23.4288	4	18	18.5	7.17	7.23	178	183	6	6	17	18	23.8	23	26.5	25.1	9	8.75	17	17	180	183
71.5	1.8	22.0679	3	18.5	18.5	4.15	4.55	153	159	6	6	17	19	23.1	22.5	24.4	28	10.2	10.25	17	17	163	165
63.5	1.78	20.0417	7	18.5	18.5	6.58	7.08	173	179	6	6	14	15	30.1	30.1	30.1	31.6	10.95	10.5	15	15	175	178
58.4	1.67	20.9402	4	19	19	5.55	6.13	175	179	6	6	17	18	24.4	25.1	25.2	27.3			17	17	173	176
66.85	1.74409	21.8862	4.18182	16.6364	16.7273	5.45591	5.87636	176.45	179.95	6	6	16.4091	17.5	27.3455	27.9636	28.8955	29.3636	10.5375	10.4775	16.3636	16.5	178.5	180.3
9.51013	0.0956632	1.74782	1.1134	1.58245	1.60062	1.09663	1.03632	12.085	10.082	0	0	1.55678	1.19659	5.95	6.30588	6.54589	6.84594	1.46483	1.49336	0.979121	0.941469	8.68044	7.97559
